# Supplementary material for: Predictive learning shapes the representational geometry of the human brain
Source: Nat Commun. 2024 Nov 8;15:9670. doi: 10.1038/s41467-024-54032-4 (PMC11549346; doi:10.1038/s41467-024-54032-4)
Supplement: Supplementary file 4 — Source Data [file 41467_2024_54032_MOESM4_ESM.xlsx]

## Sheet: Figure 3
Figure 3d
Left temporal cortex
Prediction error (high reg.)			Model-based RSA (high reg.)
0.0040			0.0407
0.0005			-0.8258
0.0015			0.1205
0.0080			0.8049
0.0028			0.1038
0.0045			-0.0498
0.0209			0.5055
0.0001			-0.2314
0.0009			0.6344
0.0173			0.2163
0.0084			0.8695
0.0027			0.4585
0.0031			0.1717
0.0024			0.2357
0.0063			0.3699
0.0030			0.4751
0.0018			0.3304
0.0019			-0.0128
0.0021			-0.1578
0.0034			-0.1342
0.0084			0.6867
0.0201			0.5713
0.0012			0.3099
0.0006			0.2841
Bilateral frontal cortex
Prediction error (high reg.)			Model-based RSA (high reg.)
0.0030			0.0084
-0.0002			-0.3554
0.0004			0.2097
0.0114			0.8096
0.0013			-0.1358
0.0121			0.0375
0.0037			0.6926
0.0002			0.3755
0.0009			0.4620
0.0013			-0.2888
0.0021			0.7166
0.0001			-0.1998
0.0001			-0.2615
0.0018			0.0867
0.0012			0.7473
0.0031			-0.2172
0.0012			0.3329
0.0065			0.2450
0.0034			0.1185
-0.0001			0.3020
0.0027			0.0508
0.0045			0.4057
0.0011			0.3348
0.0034			0.1522

## Sheet: Figure 4
Figure 4d
Left temporal cortex
Prediction error synergy (high reg.)			Model-based RSA (high reg.)
0.0002			0.0407
-0.0001			-0.8258
0.0002			0.1205
0.0005			0.8049
0.0001			0.1038
0.0005			-0.0498
0.0010			0.5055
-0.0000			-0.2314
0.0001			0.6344
0.0008			0.2163
0.0005			0.8695
0.0002			0.4585
0.0001			0.1717
-0.0000			0.2357
0.0002			0.3699
0.0001			0.4751
0.0001			0.3304
-0.0001			-0.0128
0.0000			-0.1578
0.0004			-0.1342
0.0003			0.6867
0.0006			0.5713
-0.0001			0.3099
0.0000			0.2841
Bilateral frontal cortex
Prediction error synergy (high reg.) * 0.001			Model-based RSA (high reg.)
0.0793			0.0084
-0.0312			-0.3554
-0.0413			0.2097
0.7380			0.8096
0.1731			-0.1358
0.2455			0.0375
0.1657			0.6926
0.0405			0.3755
0.0208			0.4620
0.1872			-0.2888
0.0571			0.7166
-0.0424			-0.1998
-0.0283			-0.2615
0.2094			0.0867
0.0892			0.7473
0.4179			-0.2172
-0.0446			0.3329
0.1284			0.2450
-0.0093			0.1185
-0.0350			0.3020
0.2142			0.0508
0.3742			0.4057
-0.0494			0.3348
0.2636			0.1522
Figure 4e
Left temporal cortex
Prediction error redundancy (high reg.) * 0.001			Model-based RSA (high reg.)
0.1371			0.0407
-0.0421			-0.8258
0.2675			0.1205
0.5596			0.8049
0.1293			0.1038
0.3993			-0.0498
0.5232			0.5055
-0.0448			-0.2314
0.0807			0.6344
0.5787			0.2163
0.2646			0.8695
0.0575			0.4585
0.2373			0.1717
0.0708			0.2357
0.4516			0.3699
-0.0066			0.4751
0.1035			0.3304
0.0158			-0.0128
0.1426			-0.1578
0.2803			-0.1342
0.4198			0.6867
0.4012			0.5713
-0.1398			0.3099
0.0404			0.2841
Bilateral frontal cortex
Prediction error redundancy (high reg.) * 0.001			Model-based RSA (high reg.)
0.0117			0.0084
-0.0197			-0.3554
0.0186			0.2097
0.8457			0.8096
0.1907			-0.1358
0.0811			0.0375
0.1863			0.6926
0.0566			0.3755
0.0502			0.4620
0.0801			-0.2888
0.0420			0.7166
-0.0874			-0.1998
-0.0431			-0.2615
0.2822			0.0867
0.1528			0.7473
0.2438			-0.2172
-0.1552			0.3329
0.1136			0.2450
-0.1252			0.1185
-0.1449			0.3020
0.2374			0.0508
0.5366			0.4057
-0.0890			0.3348
0.3755			0.1522
